# Supplementary material for: Integrating a host biomarker with a large language model for diagnosis of lower respiratory tract infection
Source: Nat Commun. 2025 Dec 16;16:10882. doi: 10.1038/s41467-025-66218-5 (PMC12708615; doi:10.1038/s41467-025-66218-5)
Supplement: Supplementary file 4 — Source data [file 41467_2025_66218_MOESM4_ESM.xlsx]

## Sheet: Figure 2
A & B										C & D
patient_id	LRTI	Versa.LRTI.score	fold	FABP4.vst	gpt4.prob	mod1.prob	mod2.prob			StudyID	LRTI	Versa.LRTI.score	fold	FABP4.vst	gpt4.prob	mod1.prob	mod2.prob
212	1	0	1	3.11	0.131972	0.811641	0.468363			1001	1	3	2	5.34	0.877736	0.850122	0.988436
215	0	0	4	7.09	0.172674	0.213115	0.0438879			1002	1	3	1	6.46	0.887575	0.606796	1
218	0	1	4	8.68	0.417659	0.0906714	0.0529241			1010	1	2	2	5.13	0.520476	0.870378	0.912271
220	0	0	4	8.01	0.172674	0.131883	0.0220973			1016	0	3	2	11.88	0.877736	0.0287539	0.0580446
221	0	0	1	5.25	0.131972	0.487511	0.157681			1024	1	3	1	6.24	0.887575	0.634433	1
225	1	3	4	4.06	0.894392	0.645181	0.971185			1038	1	3	3	8.6	0.878381	0.305263	0.743864
227	0	1	4	4.69	0.417659	0.55033	0.547151			1050	1	3	3	4.54	0.878381	0.900829	0.99595
232	1	3	2	5.09	0.842958	0.51483	0.87047			1051	1	3	1	6.71	0.887575	0.574549	1
241	0	1	3	10.07	0.42796	0.00676637	0.00537211			1078	1	3	3	5.86	0.878381	0.772367	0.983075
251	1	3	4	4.94	0.894392	0.511222	0.944785			1094	1	3	3	7.1	0.878381	0.573627	0.937389
252	1	1	2	3.19	0.379656	0.775821	0.727069			1145	1	3	1	6.38	0.887575	0.616936	1
268	1	2	3	5.15	0.75672	0.522617	0.780568			1154	1	3	1	4.56	0.887575	0.809679	1
270	0	2	3	8.79	0.75672	0.0249043	0.0723925			1162	1	3	2	8.43	0.877736	0.32137	0.736888
278	1	3	3	4.97	0.928225	0.568655	0.941881			1188	1	1	1	5.56	0.0576969	0.713861	2.75420764165137e-06
279	1	3	2	4.23	0.842958	0.644377	0.919293			1204	1	2	3	3.72	0.54328	0.943651	0.982729
288	1	3	4	3.16	0.894392	0.761971	0.985384			1223	1	2	1	4.81	0.410123	0.788265	1
289	1	3	2	3.19	0.842958	0.775821	0.955675			1233	1	3	2	5.72	0.877736	0.806932	0.982499
290	1	0	1	6.04	0.131972	0.352597	0.095577			1234	0	3	1	7.26	0.887575	0.501723	1
297	1	3	4	5.04	0.894392	0.495513	0.940625			1253	1	3	3	4.68	0.878381	0.8911	0.995284
298	1	1	1	3.11	0.350222	0.811641	0.756221			1273	0	0	1	6.08	0.00536333	0.654002	2.22044604925031e-16
304	1	1	3	3.5	0.42796	0.857421	0.84195			1289	0	1	1	11.8	0.0576969	0.0819468	2.22044604925031e-16
314	1	3	3	6.97	0.928225	0.143259	0.665246			1291	0	2	2	9.73	0.520476	0.142812	0.0602497
315	1	3	2	3.75	0.842958	0.709521	0.938618			1325	0	0	2	9.27	0.0242099	0.194273	0.000990902
319	0	0	4	9.19	0.172674	0.0674857	0.00902254			1360	0	2	1	12.31	0.410123	0.0636625	2.22044604925031e-16
321	1	1	3	3.82	0.42796	0.812091	0.792001			1364	0	2	3	9.94	0.54328	0.139191	0.0595665
323	0	0	3	3.5	0.152499	0.857421	0.585473			1371	0	0	2	7.56	0.0242099	0.487909	0.0065339
331	0	0	3	8.7	0.152499	0.0272631	0.00599318			1376	0	0	3	12.04	0.0312581	0.0326518	5.68003864342463e-05
334	1	3	1	6.12	0.871365	0.339815	0.813224			1403	1	3	1	4.78	0.887575	0.790925	1
335	1	2	2	5.38	0.644442	0.469764	0.664107			1408	1	3	2	3.72	0.877736	0.954233	0.998055
337	1	3	1	3.72	0.871365	0.736934	0.96114			1410	1	3	1	7.87	0.887575	0.420998	1
340	0	1	1	6.3	0.350222	0.311914	0.235636			1430	0	0	1	9.51	0.00536333	0.232549	2.22044604925031e-16
343	1	0	2	3.19	0.171262	0.775821	0.483572			1432	0	0	2	6.06	0.0242099	0.760784	0.0334137
345	0	1	2	8.74	0.379656	0.0987123	0.0812536			1440	0	0	1	10.73	0.00536333	0.136448	2.22044604925031e-16
348	0	1	5	7.85	0.381598	0.140481	0.125208			1447	0	1	3	7.35	0.163819	0.527512	0.0921359
350	1	0	4	6.43	0.172674	0.290805	0.0709092			1449	1	3	2	8.12	0.877736	0.377923	0.797832
356	0	0	2	9.2	0.171262	0.0760114	0.0229055			1450	1	3	2	5.69	0.877736	0.81066	0.98306
360	0	3	4	5.47	0.894392	0.42845	0.919193			1482	0	3	3	11.72	0.878381	0.0410939	0.087459
370	0	0	5	8.08	0.158052	0.123706	0.0382872			1546	1	3	3	3.72	0.878381	0.943651	0.998344
373	0	0	3	6.25	0.152499	0.26016	0.0730798			1548	1	3	2	3.72	0.877736	0.954233	0.998055
375	1	3	5	4.22	0.869582	0.622649	0.926235			1598	0	1	3	8.04	0.163819	0.40021	0.045554
382	1	0	5	3.13	0.158052	0.767647	0.441969			1615	1	3	3	3.72	0.878381	0.943651	0.998344
384	0	0	5	5.41	0.158052	0.436063	0.166508			1628	0	0	3	3.72	0.0312581	0.943651	0.336408
386	1	3	4	5.02	0.894392	0.498655	0.94148			1631	0	0	1	11.38	0.00536333	0.100469	2.22044604925031e-16
390	0	0	5	3.97	0.158052	0.65927	0.322864			1633	0	0	2	3.72	0.0242099	0.954233	0.31515
393	0	0	5	8.96	0.158052	0.0745846	0.0228602			2143	0	0	3	13.44	0.0312581	0.0117384	1.22915845357532e-05
401	0	0	2	6.44	0.171262	0.31419	0.113067			2151	0	1	1	9.55	0.0576969	0.228761	2.22044604925031e-16
405	0	0	2	6.09	0.171262	0.36289	0.136455			2177	0	0	2	11.48	0.0242099	0.0392268	8.60288699396289e-05
409	1	3	5	4.48	0.869582	0.583024	0.914759
416	0	0	3	8.74	0.152499	0.0261891	0.00574825
426	1	0	5	3.13	0.158052	0.767647	0.441969
432	0	0	2	4.23	0.171262	0.644377	0.330962
455	0	0	2	8.98	0.171262	0.0862003	0.0261292
462	0	0	2	5.25	0.171262	0.489949	0.209215
467	0	1	5	7.48	0.381598	0.171415	0.151809
469	0	0	1	7.51	0.131972	0.161738	0.0351853
474	0	0	5	10.24	0.158052	0.0344364	0.0106814
476	1	0	1	4.31	0.131972	0.648762	0.269878
482	0	0	3	5.68	0.152499	0.38778	0.125405
501	0	0	1	8.02	0.131972	0.11864	0.0245921
503	0	1	5	6.28	0.381598	0.307614	0.269821
505	0	0	1	3.11	0.131972	0.811641	0.468363
508	0	0	4	8.06	0.172674	0.128327	0.0212801
512	0	0	4	9.96	0.172674	0.0427021	0.00500583
513	0	3	3	6.1	0.928225	0.291053	0.831971
516	1	3	1	3.11	0.871365	0.811641	0.974659
518	0	0	4	5.78	0.172674	0.381546	0.11184
520	0	0	4	6.15	0.172674	0.328381	0.0865023
521	1	3	5	7.26	0.869582	0.192243	0.666791
522	1	3	4	3.16	0.894392	0.761971	0.985384
524	1	2	5	3.13	0.669793	0.767647	0.885756
529	1	3	5	3.13	0.869582	0.767647	0.960409
547	0	0	2	4.72	0.171262	0.571885	0.268062
550	0	0	1	6.51	0.131972	0.281016	0.0699448
551	0	1	1	4.51	0.350222	0.615955	0.529663
555	0	0	1	8.05	0.131972	0.116444	0.0240766
560	0	0	2	7.54	0.171262	0.187704	0.0609563
563	0	0	3	3.5	0.152499	0.857421	0.585473
568	0	0	1	3.11	0.131972	0.811641	0.468363
570	0	0	5	9.31	0.158052	0.0605833	0.0185844
571	0	0	1	11.43	0.131972	0.0119788	0.00213215
572	1	3	1	3.11	0.871365	0.811641	0.974659
575	1	3	2	3.19	0.842958	0.775821	0.955675
579	0	3	3	8.44	0.928225	0.0353609	0.298234
596	1	3	3	3.5	0.928225	0.857421	0.986976
598	1	1	3	10.39	0.42796	0.00487195	0.00384577
601	0	0	2	4.67	0.171262	0.579484	0.274124

## Sheet: Figure 3
patient_id	gender	age	naive_LRTI_score	Clinical_LRTI	LRTI	Versa.LRTI.score
212	Male	60	0	1	1	0
215	Female	80	0	1	0	0
218	Female	49	0	1	0	1
220	Male	69	0	1	0	0
221	Male	53	0	1	0	0
225	Female	66	3	1	1	3
227	Female	79	0	1	0	1
232	Male	76	2	1	1	3
241	Female	57	0	0	0	1
251	Male	54	2	1	1	3
252	Male	52	0	1	1	1
268	Male	21	3	1	1	2
270	Female	62	0	1	0	2
278	Female	81	1	1	1	3
279	Male	51	1	1	1	3
288	Female	48	3	1	1	3
289	Male	77	3	1	1	3
290	Male	45	0	1	1	0
297	Male	68	3	1	1	3
298	Male	65	2	1	1	1
304	Female	73	0	1	1	1
314	Male	54	1	1	1	3
315	Male	68	3	1	1	3
319	Female	83	0	1	0	0
321	Male	71	2	1	1	1
323	Male	58	0	1	0	0
331	Male	73	0	1	0	0
334	Male	44	3	1	1	3
335	Female	62	3	1	1	2
337	Male	80	3	1	1	3
340	Male	60	0	1	0	1
343	Male	74	1	1	1	0
345	Female	76	0	0	0	1
348	Female	75	1	1	0	1
350	Female	57	0	1	1	0
356	Female	75	0	1	0	0
360	Male	66	0	0	0	3
370	Male	58	0	0	0	0
373	Male	66	0	0	0	0
375	Female	60	3	1	1	3
382	Female	38	1	1	1	0
384	Male	77	1	1	0	0
386	Male	75	1	1	1	3
390	Female	62	0	0	0	0
393	Female	61	0	1	0	0
401	Female	21	1	0	0	0
405	Female	84	0	0	0	0
409	Male	41	0	1	1	3
416	Female	39	0	1	0	0
426	Male	70	0	1	1	0
432	Male	37	0	1	0	0
455	Female	65	0	1	0	0
462	Male	82	0	1	0	0
467	Male	67	0	1	0	1
469	Female	70	0	1	0	0
474	Male	54	0	0	0	0
476	Male	77	0	1	1	0
482	Male	70	0	0	0	0
501	Female	51	0	0	0	0
503	Female	73	0	1	0	1
505	Female	62	0	0	0	0
508	Male	51	0	0	0	0
512	Male	35	0	0	0	0
513	Female	59	1	1	0	3
516	Male	44	3	1	1	3
518	Female	67	0	1	0	0
520	Male	48	0	0	0	0
521	Male	78	3	1	1	3
522	Male	80	3	1	1	3
524	Female	34	3	1	1	2
529	Male	85	3	1	1	3
547	Female	65	0	0	0	0
550	Female	53	0	0	0	0
551	Male	21	3	1	0	1
555	Female	27	0	0	0	0
560	Female	99	0	0	0	0
563	Female	62	0	0	0	0
568	Female	70	0	0	0	0
570	Female	30	0	0	0	0
571	Female	81	0	0	0	0
572	Female	46	2	1	1	3
575	Male	88	3	1	1	3
579	Male	60	1	0	0	3
596	Male	70	3	1	1	3
598	Female	58	3	1	1	1
601	Female	49	0	0	0	0
